# Supplementary material for: A genetic screen in C. elegans reveals roles for KIN17 and PRCC in maintaining 5’ splice site identity
Source: PLoS Genet. 2022 Feb 10;18(2):e1010028. doi: 10.1371/journal.pgen.1010028 (PMC8865678; doi:10.1371/journal.pgen.1010028)
Supplement: S1 Table — (XLSX) [file pgen.1010028.s001.xlsx]

## Sheet: Sheet1
SUPPLEMENTAL TABLE 1
Figure 1D
unc-73										-1
Strain		Date	% "-1"	% "wt"	% "+23"	Std Dev "-1"	Std Dev "wt"	Std Dev "+23"			sup-39	snrp-27(M141T)	prp-8(G654E)	prp-8(T524S)	dxpb-1(K23N)	dxbp-1(M107I)	PRCC(I371F)	PRCC(Δ289-377)
SZ181	unc-73(e936)	2020-08-11	0.1334	0.1246	0.742					unc-73(e936)		0.0407866	0.0794039	0.0345376	0.00925917	0.00860265	0.00518171	0.00833032
		2020-08-14	0.1495	0.1548	0.6957					sup-39
		2020-11-02	0.1033	0.1285	0.7682					snrp-27(M141T)		1	0.905371	0.368569	6.14009e-06	0.000391563	0.000750694	0.00284658
		2020-12-14	0.1806	0.2151	0.6043					prp-8(G654E)			1	0.72166	0.00880886	0.00418087	0.00235819	0.00206426
		Average	0.1417	0.1558	0.7025	0.0323	0.0418	0.072		prp-8(T524S)				1	1.85793e-05	0.000604165	0.000984212	0.00302109
										dxpb-1(K23N)					1	0.64436	0.728541	0.698222
	sup-39		0.33	0.33	0.33	Roller et al, 2000, Genetics				dxbp-1(M107I)						1	0.529104	0.537838
										PRCC(I371F)							1	0.905308
SZ118	snrp-27(M141T)	2020-08-11	0.1981	0.2401	0.5618					PRCC(Δ289-377)								1
		2020-08-14	0.2006	0.2303	0.569
		2020-11-02	0.1883	0.2208	0.5909					wt
		Average	0.1957	0.2304	0.5739	0.0065	0.0096	0.0151			sup-39	snrp-27(M141T)	prp-8(G654E)	prp-8(T524S)	dxpb-1(K23N)	dxbp-1(M107I)	PRCC(I371F)	PRCC(Δ289-377)
										unc-73(e936)		0.0333008	0.0121075	0.16308	0.0159433	0.0342531	0.0066511	0.00342983
SZ155	prp-8(G654E)	2020-08-11	0.1751	0.2672	0.5577					sup-39
		2020-08-14	0.2267	0.2368	0.5366					snrp-27(M141T)		1	0.10158	0.00849049	0.0532995	0.750877	0.00223201	8.28662e-08
		2020-11-02	0.1784	0.2594	0.5622					prp-8(G654E)			1	0.0129664	0.772762	0.528954	0.0890891	0.0127609
		Average	0.1934	0.2545	0.5522	0.0289	0.0158	0.0137		prp-8(T524S)				1	0.000623178	0.135293	0.000171119	0.000122025
										dxpb-1(K23N)					1	0.603317	0.0176692	0.00168262
SZ197	prp-8(T524S)	2020-08-11	0.203	0.1984	0.5986					dxbp-1(M107I)						1	0.151358	0.0532711
		2020-08-14	0.1956	0.1968	0.6076					PRCC(I371F)							1	0.0554715
		2020-11-02	0.2022	0.1871	0.6107					PRCC(Δ289-377)								1
		Average	0.2003	0.1941	0.6056	0.0041	0.0061	0.0063
										23
SZ283	dxpb-1(K23N)	2020-11-05	0.0543	0.2524	0.6934						sup-39	snrp-27(M141T)	prp-8(G654E)	prp-8(T524S)	dxpb-1(K23N)	dxbp-1(M107I)	PRCC(I371F)	PRCC(Δ289-377)
		2020-12-10	0.0444	0.2369	0.7187					unc-73(e936)		0.85756	0.86222	0.850918	0.79696	0.796135	0.801778	0.806487
		2020-12-14	0.0711	0.2659	0.663					sup-39
		2020-12-14	0.0567	0.2491	0.6941					snrp-27(M141T)		0.930877	0.935743	0.923929	0.858684	0.857835	0.863661	0.868522
		Average	0.0566	0.2511	0.6923	0.011	0.0119	0.0228		prp-8(G654E)			0.940504	0.928951	0.863295	0.862481	0.868148	0.872899
										prp-8(T524S)				0.916751	0.852114	0.851215	0.857274	0.862298
										dxpb-1(K23N)					0.79803	0.797222	0.802788	0.807445
SZ162	dxbp-1(M107I)	2020-11-05	0.0479	0.1772	0.7749					dxbp-1(M107I)						0.796402	0.802022	0.806716
		2020-12-10	0.0416	0.2433	0.7151					PRCC(I371F)							0.807395	0.811921
		2020-12-14	0.0774	0.2803	0.6423					PRCC(Δ289-377)								0.81633
		2020-12-14	0.0829	0.252	0.6652
		Average	0.0624	0.2382	0.6994	0.0207	0.0436	0.0588
SZ280	PRCC(I371F)	2020-11-05	0.0401	0.2908	0.6691
		2020-12-10	0.0537	0.2827	0.6636
		2020-12-14	0.0269	0.2845	0.6886
		2020-12-14	0.0854	0.2609	0.6537
		Average	0.0515	0.2797	0.6687	0.0251	0.013	0.0147
SZ281	PRCC(Δ289-377)	2020-11-05	0.0202	0.3025	0.6774
		2020-12-10	0.0964	0.3197	0.5839
		2020-12-14	0.0236	0.305	0.6714
		2020-12-14	0.0552	0.2843	0.6605
		Average	0.0488	0.3029	0.6483	0.0354	0.0145	0.0435
