# Supplementary material for: A genetic screen in C. elegans reveals roles for KIN17 and PRCC in maintaining 5’ splice site identity
Source: PLoS Genet. 2022 Feb 10;18(2):e1010028. doi: 10.1371/journal.pgen.1010028 (PMC8865678; doi:10.1371/journal.pgen.1010028)
Supplement: S5 Table — (XLSX) [file pgen.1010028.s005.xlsx]

## Sheet: Sheet1
Supplemental Table 5
Quantitation of RT-PCR splicing experiments
Figure 6C
Mixed Stage RNA - Alternative 5'ss usage for T21H3.9
Gene	Strain	Replicate	Date	% Lower	% Upper	Std Dev
T21H3.9	SZ340	1	2021-11-16	0.850408	0.149592
		2	2021-11-16	0.871245	0.128755
		Average		0.860826	0.139174	0.0147339
T21H3.9	SZ345	1	2021-11-16	0.740395	0.259605
		2	2021-11-16	0.753875	0.246125
		3	2021-11-16	0.792396	0.207604
		Average		0.762222	0.237778	0.0269866
T21H3.9	SZ355	1	2021-11-16	0.688133	0.311867
		2	2021-11-16	0.63821	0.36179
		3	2021-11-16	0.637041	0.362959
		Average		0.654461	0.345539	0.0291667
T21H3.9	SZ346	1	2021-11-16	0.461798	0.538202
		2	2021-11-16	0.425622	0.574378
		3	2021-11-16	0.441811	0.558189
		Average		0.443077	0.556923	0.0181209
T21H3.9	SZ356	1	2021-11-16	0.561926	0.438074
		2	2021-11-16	0.569473	0.430527
		Average		0.56624	0.43376	0.00388799
Figure 6D
Mixed Stage RNA - Alternative 5'ss usage for M60.6
Gene	Strain	Replicate	Date	% Lower	% Upper	Std Dev
M60.6	SZ340	1	2021-11-16	1.00674	-0.00673565
		2	2021-11-16	1.07957	-0.0795661
		Average		1.04315	-0.0431509	0.0514989
M60.6	SZ345	1	2021-11-16	0.833208	0.166792
		2	2021-11-16	0.801378	0.198622
		Average		0.817293	0.182707	0.022507
M60.6	SZ355	1	2021-11-16	0.815196	0.184804
		2	2021-11-16	0.733481	0.266519
		3	2021-11-16	0.731333	0.268667
		Average		0.760003	0.239997	0.0478104
M60.6	SZ346	1	2021-11-16	0.538175	0.461825
		2	2021-11-16	0.501086	0.498914
		Average		0.51963	0.48037	0.0262264
M60.6	SZ356	1	2021-11-16	0.514837	0.485163
		2	2021-11-16	0.52277	0.47723
		3	2021-11-16	0.501923	0.498077
		Average		0.513177	0.486823	0.0105224
