# Supplementary material for: A genetic screen in C. elegans reveals roles for KIN17 and PRCC in maintaining 5’ splice site identity
Source: PLoS Genet. 2022 Feb 10;18(2):e1010028. doi: 10.1371/journal.pgen.1010028 (PMC8865678; doi:10.1371/journal.pgen.1010028)
Supplement: S6 Table — (XLSX) [file pgen.1010028.s006.xlsx]

## Sheet: Sheet1
Supplemental Table 6
Quantitation of RT-PCR splicing experiments
Figure 7B
Synchronized adult stage RNA - Alternative 3'ss usage for atx-2
Gene	Strain	Replicate	Date	% Lower	% Upper	Std Dev
atx-2	SZ340	1	2021-09-29	0.532714	0.467286
	adult	2	2021-10-20	0.485286	0.514714
		3	2021-10-20	0.47036	0.52964
		Average		0.49612	0.50388	0.0325583
atx-2	SZ345	1	2021-09-29	0.410265	0.589735
	adult	2	2021-10-20	0.611489	0.388511
		3	2021-10-20	0.771151	0.228849
		Average		0.597635	0.402365	0.180841
atx-2	SZ355	1	2021-09-29	0.460917	0.539083
	adult	2	2021-10-20	0.499151	0.500849
		3	2021-10-20	0.507844	0.492156
		Average		0.489304	0.510696	0.0249649
Synchronized adult stage RNA - Alternative 3'ss usage for panl-3
Gene	Strain	Replicate	Date	% Lower	% Upper	Std Dev
panl-3	SZ340	1	2021-09-29	0.474851	0.525149
	adult	2	2021-10-20	0.452576	0.547424
		3	2021-10-20	0.404493	0.595507
		Average		0.443973	0.556027	0.0359591
panl-3	SZ345	1	2021-09-29	0.288638	0.711362
	adult	2	2021-10-20	0.7614	0.2386
		3	2021-10-20	0.70263	0.29737
		Average		0.584223	0.415777	0.257665
panl-3	SZ355	1	2021-09-29	0.424937	0.575063
	adult	2	2021-10-20	0.445653	0.554347
		3	2021-10-20	0.448347	0.551653
		Average		0.439646	0.560354	0.012809
Synchronized adult stage RNA - Alternative 3'ss usage for lmd-1
Gene	Strain	Replicate	Date	% Lower	% Upper	Std Dev
lmd-1ss	SZ340	1	2021-09-29	0.667588	0.332412
	adult	2	2021-10-20	0.695142	0.304858
		3	2021-10-20	0.743756	0.256244
		Average		0.702162	0.297838	0.0385659
lmd-1ss	SZ345	1	2021-09-29	0.614139	0.385861
	adult	2	2021-10-20	0.79372	0.20628
		3	2021-10-20	0.800327	0.199673
		Average		0.736062	0.263938	0.10564
lmd-1ss	SZ355	1	2021-09-29	0.656112	0.343888
	adult	2	2021-10-20	0.580704	0.419296
		3	2021-10-20	0.56802	0.43198
		Average		0.601612	0.398388	0.0476225
Figure 7D
Stage L3 RNA - Alternative 3'ss usage for lmd-1
Gene	Strain	Replicate	Date	% Lower	% Upper	Std Dev
lmd-1ss	SZ340	1	2021-12-02	0.896763	0.103237
		2	2021-12-02	0.932804	0.0671958
		3	2021-12-02	0.944707	0.0552926
		Average		0.924758	0.0752418	0.0249643
lmd-1ss	SZ345	1	2021-12-02	0.933002	0.0669978
		2	2021-12-02	0.889229	0.110771
		3	2021-12-02	0.78936	0.21064
		Average		0.87053	0.12947	0.0736238
lmd-1ss	SZ355	1	2021-12-02	0.887236	0.112764
		2	2021-12-02	0.923874	0.0761256
		3	2021-12-02	0.961097	0.038903
		Average		0.924069	0.0759308	0.0369308
lmd-1ss	SZ346	1	2021-12-02	0.96264	0.0373599
		2	2021-12-02	0.968511	0.0314895
		3	2021-12-02	0.93071	0.0692899
		Average		0.953954	0.0460464	0.0203423
lmd-1ss	SZ356	1	2021-12-02	0.817777	0.182223
		2	2021-12-02	0.737308	0.262692
		Average		0.777543	0.222457	0.0569001
Stage L3 RNA - Alternative 3'ss usage for atx-2
Gene	Strain	Replicate	Date	% Lower	% Upper	Std Dev
atx-2	SZ340	1	2021-12-03	0.914355	0.0856454
		2	2021-12-03	0.922481	0.0775191
		3	2021-12-03	0.937068	0.0629319
		Average		0.924635	0.0753655	0.0115089
atx-2	SZ345	1	2021-12-03	0.933544	0.0664557
		2	2021-12-03	0.891818	0.108182
		3	2021-12-03	0.852822	0.147178
		Average		0.892728	0.107272	0.0403688
atx-2	SZ355	1	2021-12-03	0.913384	0.0866155
		2	2021-12-03	0.922785	0.0772152
		3	2021-12-03	0.91998	0.0800202
		Average		0.918716	0.0812837	0.00482586
atx-2	SZ346	1	2021-12-03	0.955719	0.044281
		2	2021-12-03	0.929538	0.0704618
		3	2021-12-03	0.900092	0.0999083
		Average		0.92845	0.0715504	0.0278296
atx-2	SZ356	1	2021-12-03	0.902974	0.0970259
		2	2021-12-03	0.767128	0.232872
		3	2021-12-03	0.937093	0.0629074
		Average		0.869065	0.130935	0.0899132
Stage L3 RNA - Alternative 5'ss usage for T21H3.9
Gene	Strain	Replicate	Date	% Lower	% Upper	Std Dev
T21H3.9	SZ340	1	2021-12-01	0.888185	0.111815
		2	2021-12-01	0.943694	0.0563062
		3	2021-12-01	0.858894	0.141106
		Average		0.896924	0.103076	0.0430701
T21H3.9	SZ345	1	2021-12-01	0.750375	0.249625
		2	2021-12-01	0.805739	0.194261
		3	2021-12-01	0.772336	0.227664
		Average		0.77615	0.22385	0.0278782
T21H3.9	SZ355	1	2021-12-01	0.721735	0.278265
		2	2021-12-01	0.761627	0.238373
		3	2021-12-01	0.746605	0.253395
		Average		0.743322	0.256678	0.0201471
T21H3.9	SZ346	1	2021-12-01	0.521725	0.478275
		3	2021-12-01	0.513936	0.486064
		Average		0.517831	0.482169	0.00550723
T21H3.9	SZ356	2	2021-12-01	0.607823	0.392177
		3	2021-12-01	0.56802	0.43198
		Average		0.587922	0.412078	0.0281444
Stage L3 RNA - Alternative 5'ss usage for M60.6
Gene	Strain	Replicate	Date	% Lower	% Upper	Std Dev
M60.6	SZ340	1	2021-12-01	1.00637	-0.00636583
		2	2021-12-01	0.952285	0.0477148
		3	2021-12-01	0.969492	0.0305083
		Average		0.976048	0.0239524	0.0276299
M60.6	SZ345	1	2021-12-01	0.86303	0.13697
		2	2021-12-01	0.927019	0.0729809
		3	2021-12-01	0.869364	0.130636
		Average		0.886471	0.113529	0.0352582
M60.6	SZ355	2	2021-12-01	0.794116	0.205884
		3	2021-12-01	0.812138	0.187862
		Average		0.803127	0.196873	0.0127431
M60.6	SZ346	1	2021-12-01	0.557142	0.442858
		2	2021-12-01	0.552617	0.447383
		3	2021-12-01	0.570771	0.429229
		Average		0.560177	0.439823	0.00944946
M60.6	SZ356	1	2021-12-01	0.483538	0.516462
		2	2021-12-01	0.50234	0.49766
		Average		0.492939	0.507061	0.0132949
